# Supplementary material for: Attenuation of Pseudomonas aeruginosa infection by INP0341, a salicylidene acylhydrazide, in a murine model of keratitis
Source: Virulence. 2020 Jun 7;11(1):795–804. doi: 10.1080/21505594.2020.1776979 (PMC7567437; doi:10.1080/21505594.2020.1776979)
Supplement: Supplemental Material [file KVIR_A_1776979_SM4911.zip]

Archive with 3 entries (3 files):
- Supplementary_Figure_1.tif
- Supplementary_Figure_2.tif
- Supplementary_Information.docx
